# Supplementary material for: A Max-Margin Model for Predicting Residue—Base Contacts in Protein–RNA Interactions
Source: Life (Basel). 2021 Oct 25;11(11):1135. doi: 10.3390/life11111135 (PMC8624843; doi:10.3390/life11111135)
Supplement: Supplementary file 1 [file life-11-01135-s001.zip]

Archive with 1 entries (1 files):
- life-1427245-supplementary.pdf
